# Supplementary material for: Alterations in Proteostasis System Components in Peripheral Blood Mononuclear Cells in Parkinson Disease: Focusing on the HSP70 and p62 Levels
Source: Biomolecules. 2022 Mar 24;12(4):493. doi: 10.3390/biom12040493 (PMC9030208; doi:10.3390/biom12040493)
Supplement: Supplementary file 1 [file biomolecules-12-00493-s001.zip]

Archive with 2 entries (1 files):
- biomolecules-1626691-supplementary/
- biomolecules-1626691-supplementary/Supplementary File.pdf
